# Supplementary material for: Dose‐dependent effects of esketamine on brain activity in awake mice: A BOLD phMRI study
Source: Pharmacol Res Perspect. 2022 Dec 12;10(6):e01035. doi: 10.1002/prp2.1035 (PMC9743060; doi:10.1002/prp2.1035)
Supplement: Supplementary file 1 — Table S1. [file PRP2-10-e01035-s002.xlsx]

## Sheet: Sheet1
	All Doses
	Positive Volume of Activation
	Brain Area	Veh	1.0 mg	3.3 mg	10 mg	P val	ω Sq
	auditory ctx	0	20	39	4	0.002	0.48299
	lateral lemniscus	0	14	0	8.5	0.002	0.46737
	primary somatosensory ctx	11.5	164	136	8	0.003	0.43434
	paramedian lobule	1	16	3.5	36.5	0.003	0.4202
	pontine area	0	32	1.5	36.5	0.003	0.41596
	gigantocelllaris reticular area	0	26	0	38.5	0.003	0.41575
	entorhinal ctx	26.5	151	75	114.5	0.004	0.41032
	cerebral peduncle	0	46	8	19	0.005	0.39325
	lateral septal area	0	18	4	0	0.005	0.39239
	secondary somatosensory ctx	3.5	45	27	0	0.005	0.3855
	secondary motor ctx	0.5	23	9.5	0	0.007	0.36221
	habenular area	0	3	0	0	0.007	0.35425
	primary motor ctx	1.5	34	14.5	0	0.008	0.34206
	lateral dorsal thalamic area	0	6	0.5	0	0.008	0.34163
	ventral medial hypothalamic area	0	5	0	7.5	0.009	0.33729
	7th cerebellar lobule	0	1	0	9	0.009	0.33701
	subiculum	0	16	8.5	32	0.009	0.33539
	principal sensory n. trigeminal	0	25	5	26	0.009	0.33342
	glomerular layer	0	26	5.5	6.5	0.01	0.32827
	prepositus area	0	1	0	0	0.011	0.31428
	frontal association ctx	0	22	10.5	0.5	0.012	0.30763
	lateral posterior thalamic area	0	1	0	0	0.014	0.29905
	parvicellular reticular area	0	11	0.5	17.5	0.015	0.29268
	medial dorsal thalamic area	0	4	0	0	0.015	0.28888
	posterior thalamic area	0	4	0	0	0.016	0.28382
	parafascicular thalamic area	0	0	0	0	0.018	0.27798
	anterior thalamic area	0	11	1.5	0	0.018	0.27703
	central amygdaloid area	0	3	6.5	0	0.019	0.27135
	central medial thalamic area	0	1	0	0	0.02	0.26537
	flocculus cerebellum	6	46	43.5	52	0.021	0.26063
	fimbria hippocampus	3.5	18	8.5	0	0.022	0.25867
	ventral pallidum	0	6	0	1	0.022	0.25707
	accumbens shell	0	2	0	0	0.024	0.25048
	lateral geniculate	0	0	2.5	0	0.026	0.24467
	tenia tecta ctx	1.5	14	0	5	0.026	0.24333
	caudate putamen	12	93	44.5	0	0.026	0.24282
	ventral thalamic area	0	40	25.5	3.5	0.028	0.23702
	spinal trigeminal nuclear area	7.5	52	12	35	0.029	0.23429
	anterior hypothalamic area	0	19	0.5	16	0.031	0.22968
	intermediate reticular area	0.5	9	0.5	12	0.031	0.22876
	lateral rostral hypothalamic area	0	8	5	4	0.032	0.22729
	CA3	2	36	11.5	3	0.032	0.22584
	insular rostral ctx	21	38	49.5	4	0.036	0.21487
	dorsal medial hypothalamic area	0	4	0	1.5	0.04	0.20757
	lateral amygdaloid area	0	0	2	0	0.04	0.20665
	prelimbic ctx	0	6	0	0	0.041	0.03754
	basal amygdaloid area	0	22	2.5	9	0.041	0.20356
	pituitary	1	9	0	6.5	0.043	0.20096
	medial preoptic area	0	12	0	4	0.044	0.19844
	CA1	2	57	31	5	0.046	0.19363
	pontine reticular nucleus caudal	3	16	2.5	25	0.047	0.19277
	facial nucleus	0	3	0	4	0.048	0.19083
	orbital ctx	0	10	10	0	0.048	0.1908
	pontine reticular nucleus oral	1	20	2	11	0.048	0.19015
	bed nucleus stria terminalis	0	5	0	0	0.051	0.18471
	endopiriform area	0	1	1.5	0	0.052	0.18412
	medullary reticular ventral area	0	5	0	1.5	0.052	0.18388
	lateral reticular area	0	6	0.5	6.5	0.053	0.18137
	olfactory tubercles	3	21	2	9	0.053	0.18129
	optic tract	0	0	1.5	0	0.055	0.17951
	granular cell layer	0	11	0	4.5	0.056	0.17776
	5th cerebellar lobule	0	20	0	0	0.057	0.17645
	anterior amygdaloid area	0.5	3	0	2.5	0.059	0.17259
	interpeduncular area	0	5	0	0	0.063	0.16739
	cortical amygdaloid area	1.5	22	18	52.5	0.063	0.16659
	accumbens core	0	0	0	0	0.063	0.16628
	4th cerebellar lobule	0	9	0	0	0.069	0.15959
	reticular thalamic area	0	3	7.5	0.5	0.07	0.1578
	paraventricular thalamic area	0	2	0	0	0.071	0.15601
	dentate gyrus	3	55	16	20.5	0.073	0.15408
	vestibular area	0	12	0	4	0.074	0.15313
	cerebellar nuclear area	0	0	0	3	0.075	0.15205
	zona incerta	0	4	10	1	0.078	0.14816
	rostral piriform ctx	16.5	78	41.5	8	0.083	0.14274
	retrosplenial rostral ctx	0	40	6	0	0.083	0.1425
	lemniscal area	0	6	0	0	0.084	0.14116
	stria medullaris	0	0	0	0	0.089	0.13623
	medullary reticular dorsal area	0	3	0	3.5	0.09	0.13565
	medial amygdaloid area	0	19	3	8	0.092	0.1337
	external capsule	1.5	2	7	0	0.093	0.13261
	paraventricular hypothalamic area	0	1	0	0	0.1	0.12578
	insular caudal ctx	1	12	13	7	0.102	0.12404
	10th cerebellar lobule	0	2	0	0	0.108	0.11896
	reticulotegmental nucleus	0	2	0	2.5	0.109	0.10721
	lateral preoptic area	0	0	0	0	0.117	0.11233
	corpus callosum	0	26	23	1	0.121	0.10894
	crus of ansiform lobule	18.5	56	46	76	0.122	0.03004
	extended amydala	0	0	2.5	0	0.126	0.0562
	anterior pretectal thalamic area	0	3	2	0	0.127	0.10446
	forceps minor corpus callosum	0	0	0	0	0.137	0.09825
	pyramidal tracts	3	8	0.5	20.5	0.137	0.09824
	diagonal band of Broca	0	2	0	1	0.139	0.09662
	internal capsule	0	14	7	0	0.146	0.09211
	superior colliculus	2	52	38	14.5	0.171	0.0777
	medial geniculate	0	4	8.5	5.5	0.176	0.07548
	locus ceruleus	0	0	0	0	0.177	0.12756
	caudal piriform ctx	16	22	46	40	0.18	0.07325
	anterior olfactory area	3	30	22	33	0.191	0.06777
	solitary tract area	0	2	0	5	0.196	0.07961
	reuniens thalamic area	0	7	0	0	0.2	0.05902
	lateral caudal hypothalamic area	0	2	1	2	0.206	0.06105
	anterior commissure	0	0	0	0	0.211	0.05868
	8th cerebellar lobule	0	0	1.5	5	0.217	0.03472
	mesencephalic reticular formation	0	12	2	5	0.22	0.05466
	3rd cerebellar lobule	0	1	0	0	0.225	0.0525
	ambiguus area	0	6	2	1.5	0.232	0.0498
	globus pallidus	0	6	4.5	0	0.238	0.04753
	substantia nigra	0	8	4.5	13.5	0.243	0.00289
	2nd cerebellar lobule	0	15	0	3.5	0.264	0.03784
	medial mammillary area	0	14	1	1.5	0.271	0.03518
	cuneate area	0	0	0	1.5	0.274	0.02656
	median raphe area	0	1	0	0	0.291	0.02874
	lateral paragigantocellular area	9	15	7	17.5	0.293	0.028
	6th cerebellar lobule	34.5	4	3.5	11	0.316	0.02067
	temporal ctx	1.5	5	8	5	0.317	0.02052
	anterior cingulate area	0	7	0	0	0.335	0.01504
	dorsal raphe	0	0	0	0	0.369	0.00591
	medial septal area	0	0	0	0	0.37	0.00552
	inferior colliculus	11.5	10	23.5	9	0.399	0.00189
	visual 1 ctx	29.5	83	104.5	52	0.444	0.00563
	posterior hypothalamic area	0	0	0	1.5	0.451	0.01392
	infralimbic ctx	0	0	0	0	0.473	0.01881
	parabrachial area	0	0	0	0	0.473	0.01881
	olivary complex	3	4	2	1.5	0.484	0.02106
	9th cerebellar lobule	0	0	0	3.5	0.488	0.03088
	fornix	0	0	0	0	0.51	0.02656
	pedunculopontine tegmental area	0.5	1	0	0	0.519	0.0283
	periaqueductal gray	7.5	44	18.5	7.5	0.533	0.03108
	parietal ctx	0	0	0	0	0.62	0.07868
	dorsal hippocampal commissure	0	0	0	0	0.652	0.51601
	ventral tegmental area	0	0	0	0.5	0.872	0.11054
	retrosplenial caudal ctx	8	27	20	7	0.883	0.09011
	simple lobule cerebellum	2	5	5.5	4	0.894	0.11192
	stria terminalis	0	0	0	0	NaN	NaN
