# Supplementary material for: Dose‐dependent effects of esketamine on brain activity in awake mice: A BOLD phMRI study
Source: Pharmacol Res Perspect. 2022 Dec 12;10(6):e01035. doi: 10.1002/prp2.1035 (PMC9743060; doi:10.1002/prp2.1035)
Supplement: Supplementary file 2 — Table S2. [file PRP2-10-e01035-s001.xlsx]

## Sheet: Sheet1
	All Doses
	Negative Volume of Activation
	Brain Area	Veh	1.0 mg	3.3 mg	10 mg	P val	ω Sq
	medial geniculate	0	11	0	0	0	0.5244
	zona incerta	0	6	0	0	0.001	0.47499
	habenular area	0	2	4	0	0.001	0.49767
	caudal piriform ctx	4.5	61	30.5	37	0.002	0.40927
	anterior pretectal thalamic area	0	6	3	0	0.002	0.43402
	insular caudal ctx	0	24	13	1.5	0.002	0.40886
	caudate putamen	0	86	38.5	47.5	0.002	0.4265
	external capsule	0	3	0.5	3.5	0.003	0.39678
	medullary reticular ventral area	1	17	23	20.5	0.004	0.39205
	2nd cerebellar lobule	0	11	16.5	1	0.005	0.35098
	3rd cerebellar lobule	0	5	0.5	0	0.006	0.34331
	bed n. stria terminalis	0	4	2.5	0	0.006	0.3659
	medial dorsal thalamic area	0	5	5.5	0	0.006	0.37826
	10th cerebellar lobule	0	2	4	0	0.006	0.36639
	corpus callosum	0	14	5	2.5	0.008	0.32091
	anterior thalamic area	0	6	15.5	0	0.008	0.34703
	anterior hypothalamic area	0	10	24.5	12.5	0.009	0.32833
	lateral caudal hypothalamic area	0	3	0	3	0.01	0.26937
	superior colliculus	0	29	7	1.5	0.01	0.29065
	principal sensory n. trigeminal	0	14	7.5	2.5	0.011	0.31319
	cerebral peduncle	0	12	17	1.5	0.012	0.31594
	auditory ctx	0	12	9.5	1	0.012	0.3249
	lateral rostral hypothalamic area	0	6	0	2	0.013	0.28847
	entorhinal ctx	11	80	84.5	44	0.013	0.31574
	lateral septal area	0	20	16.5	9.5	0.014	0.31445
	basal amygdaloid area	0	10	4	26.5	0.015	0.28593
	rostral piriform ctx	4.5	69	56.5	32	0.015	0.27433
	lateral paragigantocellular area	0	8	14	13	0.015	0.25992
	central amygdaloid area	0	6	0	4	0.015	0.28662
	medial preoptic area	0	3	13.5	10.5	0.016	0.27812
	cortical amygdaloid area	5	41	37	30.5	0.016	0.27042
	central medial thalamic area	0	0	0	0	0.018	0.21187
	inferior colliculus	0	29	0.5	0	0.018	0.21537
	paraventricular thalamic area	0	0	7	0	0.019	0.28097
	endopiriform area	0	7	0	0	0.019	0.24561
	reticular thalamic area	0	5	0.5	0	0.022	0.24604
	CA3	1.5	33	21.5	3.5	0.022	0.2536
	CA1	1	42	36.5	5	0.025	0.24131
	cerebellar nuclear area	0	2	3.5	1	0.025	0.25754
	flocculus cerebellum	4.5	23	22	22	0.025	0.24764
	olivary complex	0	8	0	8	0.027	0.19989
	5th cerebellar lobule	0	10	8.5	0	0.028	0.2311
	olfactory tubercles	0	7	12.5	10.5	0.028	0.22787
	pontine reticular nucleus oral	0	11	0.5	1.5	0.029	0.2195
	posterior hypothalamic area	0	0	0	1.5	0.031	0.13709
	vestibular area	0	11	17.5	0	0.032	0.22527
	anterior commissure	0	1	0	0	0.038	0.23133
	periaqueductal gray	0	35	10.5	0	0.041	0.16458
	accumbens core	0	11	0.5	0	0.042	0.23758
	lateral geniculate	0	1	0.5	0	0.044	0.22448
	gigantocelllaris reticular area	3	11	23.5	26.5	0.046	0.22109
	dorsal raphe	0	0	1.5	3	0.048	0.19056
	insular rostral ctx	3.5	68	30.5	10	0.052	0.18752
	primary motor ctx	2.5	15	11.5	0	0.052	0.19943
	orbital ctx	1	22	2	11	0.056	0.1894
	posterior thalamic area	0	3	0	0	0.057	0.21177
	secondary motor ctx	2	22	9.5	0	0.06	0.19269
	medullary reticular dorsal area	0.5	12	6.5	6	0.06	0.17271
	ventral pallidum	0	2	0	1	0.062	0.16816
	4th cerebellar lobule	0	2	0.5	0	0.063	0.15425
	anterior olfactory area	12	85	52.5	64.5	0.065	0.15297
	lateral dorsal thalamic area	2	9	3	0	0.068	0.19834
	lateral lemniscus	0	2	0	0	0.069	0.17649
	secondary somaotsensory ctx	0.5	17	25.5	7	0.07	0.18353
	diagonal band of Broca	0	0	3.5	2.5	0.071	0.15504
	internal capsule	0	11	1.5	0	0.072	0.14804
	globus pallidus	0	7	0	1	0.078	0.13665
	medial amygdaloid area	0	7	8	3	0.086	0.13856
	fimbria hippocampus	5	10	16.5	7.5	0.087	0.15604
	pontine reticular nucleus caudal	0	4	0	5	0.093	0.13186
	lateral amygdaloid area	0	0	0	1	0.094	0.14794
	interpeduncular area	0	0	1.5	0	0.098	0.07377
	paraventricular hypothalamic area	0	0	0	0	0.101	0.08573
	medial septal area	0	0	0	0	0.114	0.18654
	granular cell layer	4.5	65	50	55	0.117	0.13155
	dentate gyrus	2.5	31	10.5	2.5	0.118	0.11556
	tenia tecta ctx	0	3	17.5	14	0.119	0.12625
	pyramidal tracts	1	3	8	9.5	0.121	0.10855
	ambiguus area	2.5	5	7.5	4.5	0.121	0.10875
	pontine area	0	4	6.5	4	0.126	0.13535
	forceps minor corpus callosum	0	0	0	0	0.133	0.11664
	facial nucleus	0	3	2	1.5	0.138	0.10078
	intermediate reticular area	4	9	7.5	19	0.142	0.11161
	7th cerebellar lobule	12.5	0	25	1	0.144	0.12902
	retrosplenial caudal ctx	0	11	1	0	0.145	0.05222
	ventral thalamic area	1	18	3	0	0.149	0.10638
	medial mammillary area	0	0	5.5	0.5	0.15	0.06404
	mesencephalic reticular formation	0	13	0	0	0.16	0.05185
	anterior amygdaloid area	0	6	3	0.5	0.162	0.08689
	median raphe area	0	0	0	1.5	0.163	0.05657
	retrosplenial rostral ctx	0	25	2	0.5	0.167	0.09344
	temporal ctx	0	1	1	0	0.177	0.0319
	spinal trigeminal nuclear area	9	34	33	32	0.182	0.0898
	optic tract	0	0	0	0	0.191	0.016
	lemniscal area	0	2	0	0	0.192	0.04402
	accumbens shell	0	4	0.5	0.5	0.203	0.09545
	subiculum	0	12	3.5	2	0.207	0.08321
	parafascicular thalamic area	0	0	0	0	0.212	0.10927
	primary somatosensory ctx	3.5	130	53	20.5	0.224	0.09465
	anterior cingulate area	0	3	0	0	0.228	0.05967
	substantia nigra	0	0	0	0	0.229	-0.00289
	dorsal medial hypothalamic area	0	0	0	0	0.231	0.01317
	extended amydala	0	0	0	0	0.236	-0.0562
	fornix	0	0	0	0	0.236	0.10095
	infralimbic ctx	0	0	0	0	0.237	0.04083
	lateral posterior thalamic area	0	0	0	0	0.246	0.07206
	lateral preoptic area	0	0	0	0	0.264	0.05884
	locus ceruleus	0	0	0	0	0.28	-0.12756
	pedunculopontine tegmental area	0	0	4.5	0.5	0.293	0.02614
	glomerular layer	34.5	89	67.5	91	0.296	0.06116
	6th cerebellar lobule	3	3	21	1.5	0.343	0.01367
	frontal association ctx	10	19	2.5	11.5	0.354	0.04352
	parabrachial area	0	0	0	0	0.369	0.02119
	dorsal hippocampal commissure	0	0	0	0	0.37	-0.51601
	visual 1 ctx	9.5	16	30.5	4.5	0.401	-0.00563
	lateral reticular area	7.5	7	10.5	10	0.41	0.02409
	prepositus area	0	0	1.5	0	0.42	0.056
	ventral medial hypothalamic area	0	0	3.5	6	0.437	0.02636
	paramedian lobule	8	11	33.5	9	0.451	0.03278
	parvicellular reticular area	2	5	5	5.5	0.474	0.01601
	ventral tegmental area	0	0	0	0	0.485	-0.11054
	pituitary	1	5	10	6	0.511	0.0001
	stria medullaris	0	0	0	0	0.541	0.03541
	reticulotegmental nucleus	0	0	0	0	0.558	-0.10721
	reuniens thalamic area	0	0	0	0	0.602	-0.05902
	crus of ansiform lobule	16	37	27.5	40	0.616	-0.03004
	cuneate area	0.5	0	2	0	0.626	-0.02656
	9th cerebellar lobule	5.5	2	2.5	0.5	0.642	-0.03088
	8th cerebellar lobule	10.5	2	20.5	7	0.674	-0.03472
	simple lobule cerebellum	0	0	0	0	0.818	-0.11192
	prelimbic ctx	0	0	0	0	0.853	-0.03754
	parietal ctx	0	0	0	0	0.964	-0.07868
	solitary tract area	9	3	3	4	0.974	-0.07961
	stria terminalis	0	0	0	0	NaN	NaN
